# Supplementary material for: Mapping UK mental health services for adults with attention-deficit/hyperactivity disorder: national survey with comparison of reporting between three stakeholder groups
Source: BJPsych Open. 2020 Jul 29;6(4):e76. doi: 10.1192/bjo.2020.65 (PMC7443899; doi:10.1192/bjo.2020.65)
Supplement: Supplementary file 1 [file S2056472420000654sup001.zip]

Archive with 6 entries (6 files):
- S2056472420000654sup001.docx
- S2056472420000654sup002.docx
- S2056472420000654sup003.pdf
- S2056472420000654sup004.docx
- S2056472420000654sup005.docx
- S2056472420000654sup006.zip
